# Supplementary material for: Osteology of Huabeisaurus allocotus (Sauropoda: Titanosauriformes) from the Upper Cretaceous of China
Source: PLoS One. 2013 Aug 2;8(8):e69375. doi: 10.1371/journal.pone.0069375 (PMC3732233; doi:10.1371/journal.pone.0069375)
Supplement: File S1 — (TXT) [file pone.0069375.s001.txt]

	Name_in_trees	FL	TL
Apatosaurus_louisae	Apatosaurus_louisae	1785	1115
Apatosaurus_parvus	Apatosaurus_parvus	1710	1010
Camarasarus_YPM_1910	Camarasarus_YPM_1910	721	404
Camarasaurus_CM_11338	Camarasaurus_CM_11338	554	332
Camarasaurus_KUVP_129716	Camarasaurus_KUVP_129716	1442	928
Camarasaurus_USNM_13786	Camarasaurus_USNM_13786	897	580
Camarasaurus_YPM_1905	Camarasaurus_YPM_1905	1128	759
Camarasaurus_GMNH-PV_101	CamarasaurusGMNH-PV101	1485	930
Cetiosaurus	Cetiosaurus	1615	945
Chuanjiesaurus	Chuanjiesaurus	1375	890
Chubutisaurus	Chubutisaurus	1700	1010
Diamantinasaurus	Diamantinasaurus	1330	800
Diplodocid	Diplodocid	1470	1006
Diplodocid_AMNH_5855	Diplodocid_AMNH_5855	1135	783
Diplodocid_AMNH_6341	Diplodocid_AMNH_6341	1440	1064
Diplodocid_CM_662	Diplodocid_CM_662	1448	1020
Diplodocid_CM_94	Diplodocid_CM_94	1410	1010
Diplodocid_USNM10865	Diplodocid_USNM_10865	1575	1020
Epachthosaurus	Epachthosaurus	1095	700
Euhelopus	Euhelopus	955	602
Ferganasaurus	Ferganasaurus	1080	710
French_Bothriospondylus	French_Bothriospondylus	1460	865
Huabeisaurus	Huabeisaurus	1560	1170
Jainosaurus	Jainosaurus	1288	810
Ligabuesaurus	Ligabuesaurus	1710	1040
Limaysaurus	Limaysaurus	1440	850
Mamenchisaurus	Mamenchisaurus	1160	665
Neuquensaurus	Neuquensaurus	810	450
Omeisaurus_T5701	Omeisaurus_T5701	1310	820
Omeisaurus_T5704	Omeisaurus_T5704	1280	876
Omeisaurus_T5705	Omeisaurus_T5705	1160	740
Opisthocoelicaudia	Opisthocoelicaudia	1395	810
Phuwiangosaurus	Phuwiangosaurus	1250	770
Tangvayosaurus	Tangvayosaurus	1605	931
Tastavinsaurus	Tastavinsaurus	1300	735
Omeisaurus_mean	Omeisaurus	1250	812
Apatosaurus_mean	Apatosaurus	1747.5	1062.5
Camarasaurus_mean	Camarasaurus	1037.833333	655.5
Diplodocus_mean	Diplodocid	1413	983.8333333
