# Supplementary material for: Osteology of Huabeisaurus allocotus (Sauropoda: Titanosauriformes) from the Upper Cretaceous of China
Source: PLoS One. 2013 Aug 2;8(8):e69375. doi: 10.1371/journal.pone.0069375 (PMC3732233; doi:10.1371/journal.pone.0069375)
Supplement: File S2 — (TXT) [file pone.0069375.s002.txt]

require(nlme)
require(ape)
require(lmodel2)
require(calibrate)

#Load the data
data<-read.table("~/Documents/Huabeisaurus regression/Files 5/data.txt")

#Read trees
tree<-read.tree("~/Documents/Huabeisaurus regression/Files 5/tree.phy")
tree_means<-read.tree("~/Documents/Huabeisaurus regression/Files 5/tree_genus_means.phy")

#Make versions of the tree that exclude Huabeisaurus
dtree<-drop.tip(tree,"Huabeisaurus")
dtree_means<-drop.tip(tree_means,"Huabeisaurus")

#Make a dataset that excludes anything not in the tree, including Huabeisaurus and genus means
data_r<-data[match(dtree$tip.label,data$Name_in_trees),]
data_means_r<-data[match(dtree_means$tip.label,data$Name_in_trees),]

#Create a plot that shows the prediction envelope for log10(TL) predicted by log10(FL)
plot((log10(data_r$FL)),(log10(data_r$TL)),ylim=c(2.5,3.1),xlab="log10 (femur length)",ylab="log10 (tibia length)",main="Sauropod tibia length vs. femur length / log10 (mm)",pch=21,bg="black")

#Optionally include this: ,xlim=c(2.7,3.4)

points(log10(data$FL[rownames(data)=="Huabeisaurus"]),log10(data$TL[rownames(data)=="Huabeisaurus"]),  pch=21,bg="grey")

y<-log10(data_r$TL)
names(y)<-data_r$Name_in_tree
x<-log10(data_r$FL)
names(x)<-data_r$Name_in_tree

huabei.lm<-lm(y~x)
points(cbind(sort(x),predict(huabei.lm,interval="predict")[order(x),1]),type="line",lwd=1.5,lty=1)
points(cbind(sort(x),predict(huabei.lm,interval="predict")[order(x),2]),type="line",lwd=1.5,lty=2)
points(cbind(sort(x),predict(huabei.lm,interval="predict")[order(x),3]),type="line", lwd=1.5,lty=2)

textxy((log10(data_r$FL)),(log10(data_r$TL)),labs=data_r$Name_in_trees)

#Look specifically for the prediction intervals around Huabeisaurus tibia length based on its femur length
newdata<-data.frame(x=log10(data$FL[rownames(data)=="Huabeisaurus"]))
predict(huabei.lm,newdata,interval="predict")

#Look at confidence intervals of the coefficient and y-intercept of an ordinary least squares regression
lmodel2(y~x)

#Generalised least squares

y1<-log10(data_r$TL)
names(y1)<-data_r$Name_in_trees
x1<-log10(data_r$FL)
names(x1)<-data_r$Name_in_trees

x2<-x1[match(dtree$tip.label,names(x1))]
y2<-y1[match(dtree$tip.label,names(y1))]

VV<-vcv.phylo(dtree)
tipheights<-diag(VV)

lgls_i<- gls(y2 ~ x2, data=data.frame(cbind(x2,y2)), correlation=corPagel(value=1.0,phy=dtree),weights=varFixed(~tipheights))
