# Supplementary material for: Osteology of Huabeisaurus allocotus (Sauropoda: Titanosauriformes) from the Upper Cretaceous of China
Source: PLoS One. 2013 Aug 2;8(8):e69375. doi: 10.1371/journal.pone.0069375 (PMC3732233; doi:10.1371/journal.pone.0069375)
Supplement: File S3 — (PHY) [file pone.0069375.s003.phy]

(((Chuanjiesaurus:5.0,Mamenchisaurus:5.0):5.0,Omeisaurus:5.0):5.0,(Cetiosaurus:1.0,(Ferganasaurus:1.0,((Limaysaurus:35.0,(Apatosaurus:5.0,Diplodocid:5.0):1.0):1.0,(Camarasaurus:6.0,(French_Bothriospondylus:1.0,(Ligabuesaurus:35.0,(Tastavinsaurus:8.0,((Euhelopus:7.0,(Huabeisaurus:51.0,(Phuwiangosaurus:5.0,Tangvayosaurus:5.0):1.0):1.0):1.0,(Chubutisaurus:1.0,(Diamantinasaurus:1.0,(Jainosaurus:7.0,(Epachthosaurus:1.0,(Neuquensaurus:5.0,Opisthocoelicaudia:5.0):1.0):1.0):16.0):20.0):22.0):1.0):1.0):11.0):12.0):3.0):4.0):1.0):1.0):1.0;
