# Supplementary material for: Osteology of Huabeisaurus allocotus (Sauropoda: Titanosauriformes) from the Upper Cretaceous of China
Source: PLoS One. 2013 Aug 2;8(8):e69375. doi: 10.1371/journal.pone.0069375 (PMC3732233; doi:10.1371/journal.pone.0069375)
Supplement: File S4 — (PHY) [file pone.0069375.s004.phy]

(((Chuanjiesaurus:5.0,Mamenchisaurus:5.0):5.0,(Omeisaurus_T5705:0.01,(Omeisaurus_T5701:0.01,Omeisaurus_T5704:0.01):0.01):5.0):5.0,(Cetiosaurus:1.0,(Ferganasaurus:1.0,((Limaysaurus:35.0,((Apatosaurus_louisae:0.01,Apatosaurus_parvus:0.01):5.0,(Diplodocid_AMNH_6341:0.01,(Diplodocid_USNM_10865:0.01,(Diplodocid_CM_94:0.01,(Diplodocid:0.01,(Diplodocid_AMNH_5855:0.01,Diplodocid_CM_662:0.01):0.01):0.01):0.01):0.01):5.0):1.0):1.0,((Camarasaurus_KUVP_129716:0.01,((Camarasaurus_YPM_1905:0.01,Camarasaurus GMNH-PV 101:0.01):0.01,(Camarasaurus_CM_11338:0.01,(Camarasarus_YPM_1910:0.01,Camarasaurus_USNM_13786:0.01):0.01):0.01):0.01):5.0,(French_Bothriospondylus:1.0,(Ligabuesaurus:35.0,(Tastavinsaurus:8.0,((Euhelopus:7.0,(Huabeisaurus:51.0,(Phuwiangosaurus:5.0,Tangvayosaurus:5.0):1.0):1.0):1.0,(Chubutisaurus:1.0,(Diamantinasaurus:1.0,(Jainosaurus:7.0,(Epachthosaurus:1.0,(Neuquensaurus:5.0,Opisthocoelicaudia:5.0):1.0):1.0):16.0):20.0):22.0):1.0):1.0):11.0):12.0):3.0):4.0):1.0):1.0):1.0;
